# Supplementary material for: O-GlcNAcylation of Focal Adhesion Kinase Regulates Cell Adhesion, Migration, and Proliferation via the FAK/AKT Pathway
Source: Biomolecules. 2024 Dec 10;14(12):1577. doi: 10.3390/biom14121577 (PMC11674061; doi:10.3390/biom14121577)
Supplement: Supplementary file 1 [file biomolecules-14-01577-s001.zip]

Archive with 2 entries (2 files):
- biomolecules-3317003- original WB figure.pdf
- Supplementary Materials.docx
